# Supplementary material for: Snacking Behaviours of Australian Young Adults: Secondary Analysis of the MYMeals Cross-Sectional Study
Source: Nutrients. 2023 Oct 22;15(20):4471. doi: 10.3390/nu15204471 (PMC10609995; doi:10.3390/nu15204471)
Supplement: Supplementary file 1 [file nutrients-15-04471-s001.zip]

Archive with 1 entries (1 files):
- nutrients-2642987-supplementary.pdf
